# Supplementary material for: Influence of Proteolysis on the Binding Capacity of Flavor Compounds to Myofibrillar Proteins
Source: Foods. 2022 Mar 21;11(6):891. doi: 10.3390/foods11060891 (PMC8955031; doi:10.3390/foods11060891)
Supplement: Supplementary file 1 [file foods-11-00891-s001.zip]

Archive with 1 entries (1 files):
- foods-1581000-supplementary.pdf
